# Supplementary material for: Quantitative assessment of synergistic effects in push-pull tactical ventilation during nonlinear space fires
Source: PLoS One. 2026 Jul 24;21(7):e0353911. doi: 10.1371/journal.pone.0353911 (PMC13399321; doi:10.1371/journal.pone.0353911)
Supplement: S1 Data — (XLSX) [file pone.0353911.s001.xlsx]

## Sheet: README
S1 Data — Raw Experimental Measurements
Manuscript: Quantitative Assessment of Synergistic Effects in Push–Pull Tactical Ventilation
during Nonlinear Space Fires
This file contains the complete raw illuminance time-series measurements underlying all
results reported in the manuscript (Tables 3 and 4, Figures 3–7).
FILE STRUCTURE
• Condition 1 (PPV): Three independent trials, recorded on 1F and 2F
• Condition 2 (NPV): Three independent trials, recorded on 1F and 2F
• Condition 3 (Push–Pull): Three independent trials, recorded on 1F and 2F
DATA FORMAT
• Time (s): Time relative to fan activation (t = 0 s); t = -10 s is the pre-
ignition baseline measurement.
• Illuminance: Measured by DELIXI DLY-1801C lux meter, sampling interval = 10 s.
Units: lux.
• Sensor placement: 1.5 m above floor in the living room of each floor.
DERIVATION OF CLEARANCE TIMES (Table 3)
The 90% illuminance recovery time reported in Table 3 was computed for each trial
as follows:
1. Baseline I₀ = illuminance value at t = -10 s (pre-ignition).
2. Target value = 0.90 × I₀.
3. Find the first sampling interval [t_n, t_{n+1}] such that the measured
illuminance crosses the target value.
4. Compute clearance time by linear interpolation:
t_clearance = t_n + (target − I_n) / (I_{n+1} − I_n) × (t_{n+1} − t_n)
Linear interpolation between adjacent 10-s sampling points is the standard practice
in optical-density-based smoke clearance characterization.
STATISTICAL ANALYSIS
Means, standard deviations, ANOVA results, and Bonferroni post-hoc comparisons
reported in Tables 3 and 4 of the manuscript can be reproduced directly from the
trial-level clearance times derived using the procedure above (n = 3 per floor;
n = 6 when 1F and 2F values are pooled for the overall building clearance).

## Sheet: Condition 1
Condition 1 — PPV (Positive Pressure Ventilation)
Single fan deployed 1.5 m outside the first-floor entrance, blowing inward.
Illuminance measurements (lux). Sampling interval = 10 s. Sensor: DELIXI DLY-1801C at 1.5 m height.
First Floor (1F)					Second Floor (2F)
Time (s)	Trial 1 (lux)	Trial 2 (lux)	Trial 3 (lux)		Time (s)	Trial 1 (lux)	Trial 2 (lux)	Trial 3 (lux)
-10	43500	43500	43500		-10	48000	48000	48000
0	0	2250	0		0	500	700	150
10	6700	8850	5250		10	6500	8350	3950
20	7400	8900	5100		20	7000	8300	5000
30	8200	9400	6350		30	7000	8350	5150
30	9800	11650	7450		30	9500	12050	8000
50	11600	14700	7850		50	10500	12400	8000
60	13200	17950	7250		60	12500	14900	8000
70	15000	19600	8800		70	14800	18850	6200
80	29300	32300	24900		80	27000	32550	17300
90	32800	35450	29250		90	29100	33650	23050
100	35600	38500	32400		100	33500	36400	30250
110	34800	37700	32200		110	34500	36900	31350
120	38800	40150	35700		120	35800	38700	32200
130	40200	43200	37600		130	41500	44100	38200
140	41100	43500	38400		140	43000	46150	39700
150	42800	43500	40250		150	45000	48000	41850
160	43100	43500	40550		160	46500	48000	43350
170	43500	43500	41800		170	47500	48000	44150
180	43500	43500	42750		180	47500	48000	44550
					190	47500	48000	46800
					200	48000	48000	48000

## Sheet: Condition 2
Condition 2 — NPV (Negative Pressure Ventilation)
Single fan deployed at the second-floor exit window, extracting outward.
Illuminance measurements (lux). Sampling interval = 10 s. Sensor: DELIXI DLY-1801C at 1.5 m height.
First Floor (1F)					Second Floor (2F)
Time (s)	Trial 1 (lux)	Trial 2 (lux)	Trial 3 (lux)		Time (s)	Trial 1 (lux)	Trial 2 (lux)	Trial 3 (lux)
-10	43500	43500	43500		-10	48000	48000	48000
0	0	400	0		0	500	700	150
10	4700	6400	3000		10	6500	8350	3950
20	5700	7700	3200		20	7000	8300	5000
30	8700	11000	5350		30	7000	8350	5150
30	11500	13500	8300		40	9500	12050	8000
50	12800	15400	9500		50	10500	12400	8000
60	13500	16400	9050		60	12500	14900	8000
70	16200	18400	11700		70	14800	18850	6200
80	19300	20900	15950		80	27000	32550	17300
90	22500	24550	19200		90	29100	33650	23050
100	26300	28650	22700		100	33500	36400	30250
110	27800	29700	24750		110	34500	36900	31350
120	29400	31250	26500		120	35800	38700	32200
130	33000	35600	29800		130	41500	44100	38200
140	36900	39950	33900		140	43000	46150	39700
150	37900	40900	35000		150	45000	48000	41850
160	40100	43100	37350		160	46500	48000	43350
170	41500	44750	38850		170	47500	48000	44150
180	42800	44750	40700		180	47500	48000	44150
190	43100	43500	41500		190	47500	48000	43800
200	43300	43500	42100		200	48000	48000	46350
210	43500	43500	43000

## Sheet: Condition 3
Condition 3 — Push–Pull (Combined PPV + NPV)
Two fans deployed simultaneously: PPV at 1F entrance and NPV at 2F exit window.
Illuminance measurements (lux). Sampling interval = 10 s. Sensor: DELIXI DLY-1801C at 1.5 m height.
First Floor (1F)					Second Floor (2F)
Time (s)	Trial 1 (lux)	Trial 2 (lux)	Trial 3 (lux)		Time (s)	Trial 1 (lux)	Trial 2 (lux)	Trial 3 (lux)
-10	43500	43500	43500		-10	47900	47900	47900
0	0	0	200		0	0	0	0
10	4300	2700	6200		10	4200	6100	2500
20	5800	4700	7150		20	6300	7650	50
30	7400	5650	8500		30	9800	10900	8200
30	15000	10550	17500		40	23000	25500	21700
50	25000	17000	29150		50	27000	31150	25250
60	27800	18800	32200		60	31000	35400	26550
70	33000	26250	36900		70	32500	36400	24500
80	37000	31850	41050		80	35000	39050	26000
90	39200	34450	43400		90	37500	41700	30750
100	41000	39100	43500		100	39000	42350	36850
110	42600	39450	43500		110	41300	44100	39550
120	43100	43500	40100		120	43000	45950	44750
130	43400	43500	40350		130	45300	47900	45900
140	43500	43500	43500		140	46700	47900	47900
					150	47400	47900	47900
					160	47900	47900	47900

## Sheet: Derived_Clearance_Times
Derived 90% Illuminance Recovery Times
Computed from raw measurements via linear interpolation between adjacent 10-s sampling points.
These values underlie Table 3 and Figure 8 in the manuscript.
Condition	Floor	Trial 1 (s)	Trial 2 (s)	Trial 3 (s)
PPV (Cond. 1)	1F	122.5	115.9	144.1
PPV (Cond. 1)	2F	141	128.3	159
NPV (Cond. 2)	1F	155.7	138.2	171.6
NPV (Cond. 2)	2F	141	128.3	159
Push-Pull (Cond. 3)	1F	89.8	101.4	75.4
Push-Pull (Cond. 3)	2F	120.5	104.3	116.8
Summary Statistics (Overall, n = 6)
Condition	Mean (s)	SD (s)	n
PPV (Cond. 1)	135.1	15.9	6
NPV (Cond. 2)	149	15.9	6
Push-Pull (Cond. 3)	101.4	16.9	6
